# Supplementary material for: West Nile virus transmission and human infection risk in Veneto (Italy): a modelling analysis
Source: Sci Rep. 2018 Sep 18;8:14005. doi: 10.1038/s41598-018-32401-6 (PMC6143586; doi:10.1038/s41598-018-32401-6)
Supplement: Supplementary file 2 — Dataset 1 [file 41598_2018_32401_MOESM2_ESM.xlsx]

## Sheet: 2013
Day	126	133	140	147	154	161	168	175	182	189	196	203	210	217	224	231	238	245	252	259	266	273	280	287	294
Number of pools	27	0	67	0	127	0	168	0	190	0	73	5	74	73	91	53	45	57	57	31	29	16	17	12	6
Number of positive pools	0	0	0	0	0	0	0	0	0	0	3	0	9	8	10	11	2	4	3	0	0	0	0	0	0
Average mosquito capture	147.5		682.25		1161.75		1830.75		2693.25		1103.25	220	784.75	333.667	380.889	229.333	159.5	170.077	122	71.2857	52.0769	14.3077	5.35714	2.72727	3.8

## Sheet: 2016
Day	126	133	140	147	154	161	168	175	182	189	196	203	210	217	224	231	238	245	252	259	266	273	280	287	294
Number of pools	0	0	7	26	42	48	55	68	71	60	14	62	35	35	21	19	16	19	14	13	9	9	5	6	2
Number of positive pools	0	0	0	0	0	0	0	0	0	0	0	3	2	7	3	1	2	2	0	1	1	0	0	0	0
Average mosquito capture			21	92	213.857	367	680.714	893.25	1507.86	955	114.714	746	386.429	301.375	232.571	135.375	168.429	116.75	157.833	79.5	60.3333	17.5	2	3.2	1.5
